# Supplementary material for: Organic Nanoparticles Based on D-A-D Small Molecule: Self-Assembly, Photophysical Properties, and Synergistic Photodynamic/Photothermal Effects
Source: Materials (Basel). 2022 Jan 10;15(2):502. doi: 10.3390/ma15020502 (PMC8781609; doi:10.3390/ma15020502)
Supplement: Supplementary file 1 [file materials-15-00502-s001.zip]

Archive with 1 entries (1 files):
- materials-1487095-supplementary.pdf
